# Supplementary material for: Association between Mild Overweight and Survival: A Study of an Exceptionally Long-Lived Population in the Sardinian Blue Zone
Source: J Clin Med. 2024 Sep 9;13(17):5322. doi: 10.3390/jcm13175322 (PMC11396680; doi:10.3390/jcm13175322)
Supplement: Supplementary file 1 [file jcm-13-05322-s001.zip]

Archive with 1 entries (1 files):
- jcm-3170192-supplementary.pdf
